# Supplementary material for: Direct observation of two-channel photodissociation of carbon monoxide from the hemoglobin subunits
Source: Nat Commun. 2025 Aug 20;16:7746. doi: 10.1038/s41467-025-63092-z (PMC12368136; doi:10.1038/s41467-025-63092-z)
Supplement: Supplementary file 4 — Source Data [file 41467_2025_63092_MOESM4_ESM.xls]

## Sheet: Figure 1b
		Visible absorption spectra			Visible absorption spectra				Mid-infrared absorption spectra			Mid-infrared absorption spectra
		Alpha-CO			Beta-CO				Alpha-CO			Beta-CO
	Wavelength, nm	Normalized Absorbance		Wavelength, nm	Normalized Absorbance			Wavenumber, cm-1	Normalized Absorbance		Wavenumber, cm-1	Normalized Absorbance
	650	0.00017391		650	0.00051177			1924.61	0.0023456		1924.61	0.0017796
	649	0.00023583		649	0.00058169			1925.57	0.0060602		1925.57	0.0032481
	648	0.00022345		648	0.00048846			1926.54	0.007287		1926.54	0.0033869
	647	0.00021416		647	0.00053974			1927.5	0.0108		1927.5	0.0043084
	646	0.00032561		646	0.00067492			1928.47	0.0124		1928.47	0.0040316
	645	0.00037824		645	0.00069823			1929.43	0.0135		1929.43	0.0039627
	644	0.00024202		644	0.0006656			1930.4	0.0129		1930.4	0.003653
	643	0.00031632		643	0.00074951			1931.36	0.0151		1931.36	0.0044494
	642	0.00050827		642	0.00085206			1932.32	0.0172		1932.32	0.0048814
	641	0.00037514		641	0.00081011			1933.29	0.0201		1933.29	0.0049501
	640	0.00035038		640	0.00073552			1934.25	0.0226		1934.25	0.0048478
	639	0.00053922		639	0.00086605			1935.22	0.0271		1935.22	0.006872
	638	0.00049588		638	0.0010385			1936.18	0.0321		1936.18	0.0087937
	637	0.00044635		637	0.00093131			1937.14	0.0398		1937.14	0.0114
	636	0.00057328		636	0.0010525			1938.11	0.0484		1938.11	0.0139
	635	0.00068473		635	0.0011364			1939.07	0.0611		1939.07	0.0192
	634	0.00065067		634	0.0011877			1940.04	0.0783		1940.04	0.0264
	633	0.00059495		633	0.0010059			1941	0.1064		1941	0.0381
	632	0.00067544		632	0.0012623			1941.97	0.1342		1941.97	0.0487
	631	0.00067854		631	0.001253			1942.93	0.1726		1942.93	0.0647
	630	0.00071259		630	0.0013462			1943.89	0.2426		1943.89	0.1005
	629	0.00074974		629	0.0013508			1944.86	0.3353		1944.86	0.1528
	628	0.00087048		628	0.0016166			1945.82	0.4526		1945.82	0.2295
	627	0.00092621		627	0.0015513			1946.79	0.599		1946.79	0.3428
	626	0.00080237		626	0.0014907			1947.75	0.7609		1947.75	0.4923
	625	0.00097574		625	0.0016492			1948.72	0.9113		1948.72	0.6688
	624	0.0011553		624	0.0020454			1949.68	1		1949.68	0.84
	623	0.00098193		623	0.0017657			1950.64	1		1950.64	0.9647
	622	0.0010377		622	0.0018729			1951.61	0.9014		1951.61	1
	621	0.001242		621	0.0022785			1952.57	0.7396		1952.57	0.9386
	620	0.0011367		620	0.0021946			1953.54	0.5589		1953.54	0.8002
	619	0.0011986		619	0.002134			1954.5	0.3963		1954.5	0.6291
	618	0.0013318		618	0.0024743			1955.47	0.2675		1955.47	0.4601
	617	0.0015051		617	0.0027167			1956.43	0.1791		1956.43	0.3223
	616	0.0015299		616	0.0027493			1957.39	0.119		1957.39	0.2202
	615	0.0016413		615	0.002782			1958.36	0.0804		1958.36	0.1508
	614	0.0017899		614	0.0031036			1959.32	0.054		1959.32	0.1031
	613	0.001824		613	0.0032574			1960.29	0.0381		1960.29	0.0742
	612	0.0018302		612	0.0031782			1961.25	0.0274		1961.25	0.0565
	611	0.0020562		611	0.003346			1962.21	0.0234		1962.21	0.0468
	610	0.00231		610	0.0037562			1963.18	0.0214		1963.18	0.0424
	609	0.00231		609	0.0037189			1964.14	0.0218		1964.14	0.0419
	608	0.0024432		608	0.0038541			1965.11	0.0218		1965.11	0.0422
	607	0.0026785		607	0.0044321			1966.07	0.0221		1966.07	0.0444
	606	0.0028487		606	0.0046093			1967.04	0.0174		1967.04	0.044
	605	0.0029106		605	0.0045394			1968	0.0155		1968	0.0441
	604	0.0032821		604	0.0050288			1968.96	0.019		1968.96	0.0449
	603	0.0036289		603	0.0055602			1969.93	0.0215		1969.93	0.0423
	602	0.0037156		602	0.0057514			1970.89	0.0212		1970.89	0.0368
	601	0.0040066		601	0.0060264			1971.86	0.0189		1971.86	0.0311
	600	0.0044245		600	0.0067909			1972.82	0.0172		1972.82	0.0262
	599	0.0048703		599	0.0073736			1973.79	0.0174		1973.79	0.0231
	598	0.0051273		598	0.0078677			1974.75	0.0147		1974.75	0.0195
	597	0.0056876		597	0.0085623			1975.71	0.013		1975.71	0.0176
	596	0.0063687		596	0.0094806			1976.68	0.0122		1976.68	0.0162
	595	0.0070126		595	0.0106			1977.64	0.0113		1977.64	0.0153
	594	0.0075823		594	0.0115			1978.61	0.0093666		1978.61	0.0135
	593	0.0086937		593	0.013			1979.57	0.0096033		1979.57	0.0122
	592	0.0097989		592	0.0146			1980.54	0.0102		1980.54	0.0112
	591	0.0108		591	0.0159
	590	0.0123		590	0.0178
	589	0.0143		589	0.0205
	588	0.0163		588	0.0231
	587	0.0184		587	0.0256
	586	0.0213		586	0.0291
	585	0.0246		585	0.0328
	584	0.0281		584	0.0367
	583	0.032		583	0.0406
	582	0.0365		582	0.045
	581	0.0411		581	0.0494
	580	0.0458		580	0.0534
	579	0.0507		579	0.0575
	578	0.0553		578	0.0614
	577	0.0595		577	0.0648
	576	0.0632		576	0.0674
	575	0.0667		575	0.07
	574	0.0695		574	0.072
	573	0.0715		573	0.0734
	572	0.0732		572	0.0744
	571	0.0741		571	0.0749
	570	0.0743		570	0.0751
	569	0.074		569	0.0747
	568	0.0734		568	0.0741
	567	0.072		567	0.073
	566	0.0705		566	0.0719
	565	0.0688		565	0.0705
	564	0.0669		564	0.069
	563	0.065		563	0.0675
	562	0.0634		562	0.0662
	561	0.0618		561	0.065
	560	0.0604		560	0.0641
	559	0.0593		559	0.0633
	558	0.0585		558	0.0625
	557	0.0579		557	0.0623
	556	0.0576		556	0.0622
	555	0.0577		555	0.0624
	554	0.0578		554	0.0623
	553	0.0584		553	0.0633
	552	0.0593		552	0.0642
	551	0.0604		551	0.0652
	550	0.0618		550	0.0663
	549	0.0633		549	0.0679
	548	0.0651		548	0.0693
	547	0.0669		547	0.0707
	546	0.0686		546	0.0724
	545	0.0706		545	0.0738
	544	0.0723		544	0.0748
	543	0.0737		543	0.0759
	542	0.0749		542	0.077
	541	0.076		541	0.0774
	540	0.0767		540	0.0775
	539	0.0769		539	0.0776
	538	0.0767		538	0.0772
	537	0.0764		537	0.0766
	536	0.0757		536	0.0755
	535	0.0743		535	0.0744
	534	0.073		534	0.0727
	533	0.0715		533	0.071
	532	0.0696		532	0.0693
	531	0.0675		531	0.0672
	530	0.0654		530	0.0649
	529	0.063		529	0.0627
	528	0.0604		528	0.0606
	527	0.058		527	0.0583
	526	0.0556		526	0.056
	525	0.053		525	0.0539
	524	0.0506		524	0.052
	523	0.0483		523	0.0494
	522	0.0461		522	0.0474
	521	0.0439		521	0.0457
	520	0.0421		520	0.0442
	519	0.0401		519	0.042
	518	0.0384		518	0.0404
	517	0.0368		517	0.0392
	516	0.0355		516	0.0379
	515	0.0343		515	0.0364
	514	0.0331		514	0.0355
	513	0.0321		513	0.0348
	512	0.0313		512	0.034
	511	0.0306		511	0.0331
	510	0.0301		510	0.0327
	509	0.0296		509	0.0324
	508	0.0292		508	0.0315
	507	0.0287		507	0.0311
	506	0.0284		506	0.0309
	505	0.0283		505	0.0309
	504	0.0281		504	0.0303
	503	0.0279		503	0.0304
	502	0.0278		502	0.0301
	501	0.0277		501	0.0297
	500	0.0277		500	0.0298
	499	0.0276		499	0.03
	498	0.0276		498	0.0299
	497	0.0276		497	0.0297
	496	0.0276		496	0.0299
	495	0.0277		495	0.0301
	494	0.0278		494	0.0299
	493	0.028		493	0.0302
	492	0.028		492	0.0305
	491	0.0281		491	0.0305
	490	0.0284		490	0.0306
	489	0.0285		489	0.0309
	488	0.0288		488	0.0313
	487	0.029		487	0.0313
	486	0.0292		486	0.0313
	485	0.0294		485	0.0318
	484	0.0297		484	0.0322
	483	0.0301		483	0.0322
	482	0.0302		482	0.0325
	481	0.0305		481	0.033
	480	0.0307		480	0.0332
	479	0.0312		479	0.0334
	478	0.0316		478	0.034
	477	0.0319		477	0.0344
	476	0.0323		476	0.0344
	475	0.0329		475	0.0351
	474	0.0331		474	0.0355
	473	0.0337		473	0.0361
	472	0.0344		472	0.0366
	471	0.0349		471	0.0372
	470	0.0355		470	0.0379
	469	0.0362		469	0.0386
	468	0.0369		468	0.0392
	467	0.0376		467	0.0399
	466	0.0383		466	0.0406
	465	0.0393		465	0.0416
	464	0.0402		464	0.0426
	463	0.0411		463	0.0435
	462	0.0421		462	0.0446
	461	0.0433		461	0.0455
	460	0.0444		460	0.0468
	459	0.0456		459	0.048
	458	0.0469		458	0.0491
	457	0.0482		457	0.0506
	456	0.0497		456	0.0521
	455	0.0512		455	0.0538
	454	0.0529		454	0.0557
	453	0.0547		453	0.0575
	452	0.0566		452	0.0595
	451	0.0589		451	0.062
	450	0.0612		450	0.0647
	449	0.0633		449	0.067
	448	0.0662		448	0.0701
	447	0.0692		447	0.0735
	446	0.0724		446	0.0772
	445	0.0757		445	0.0814
	444	0.0801		444	0.0863
	443	0.0842		443	0.0914
	442	0.0893		442	0.0974
	441	0.095		441	0.1045
	440	0.1014		440	0.1129
	439	0.1085		439	0.122
	438	0.117		438	0.1332
	437	0.1266		437	0.1463
	436	0.1378		436	0.1621
	435	0.1507		435	0.1806
	434	0.1661		434	0.2033
	433	0.1845		433	0.2303
	432	0.2062		432	0.2629
	431	0.2325		431	0.3024
	430	0.2643		430	0.3501
	429	0.3026		429	0.4052
	428	0.3483		428	0.4692
	427	0.4032		427	0.5423
	426	0.467		426	0.6218
	425	0.5389		425	0.7049
	424	0.6201		424	0.7881
	423	0.7076		423	0.8671
	422	0.7947		422	0.9339
	421	0.8743		421	0.9791
	420	0.9439		420	1
	419	0.9905		419	0.994
	418	1		418	0.9621
	417	0.9864		417	0.911
	416	0.9456		416	0.8497
	415	0.8889		415	0.7816
	414	0.8171		414	0.7147
	413	0.75		413	0.6506
	412	0.6837		412	0.5928
	411	0.6234		411	0.5406
	410	0.5704		410	0.4953
	409	0.5236		409	0.4553
	408	0.4817		408	0.4208
	407	0.4449		407	0.3899
	406	0.4118		406	0.3633
	405	0.383		405	0.3407
	404	0.3575		404	0.3214
	403	0.3353		403	0.3052
	402	0.3163		402	0.2909
	401	0.2998		401	0.2795
	400	0.2861		400	0.269
	399	0.2741		399	0.2586
	398	0.2635		398	0.2481
	397	0.2526		397	0.2375
	396	0.2415		396	0.2257
	395	0.2296		395	0.2128
	394	0.217		394	0.2001
	393	0.2041		393	0.1873
	392	0.1908		392	0.1747
	391	0.178		391	0.1636
	390	0.1657		390	0.1526
	389	0.1544		389	0.1432
	388	0.1443		388	0.1347
	387	0.1353		387	0.128
	386	0.1274		386	0.1218
	385	0.1207		385	0.1167
	384	0.1151		384	0.1128
	383	0.11		383	0.1094
	382	0.106		382	0.1067
	381	0.1025		381	0.1049
	380	0.0998		380	0.103
	379	0.0974		379	0.1019
	378	0.0955		378	0.1011
	377	0.0943		377	0.1009
	376	0.0937		376	0.1011
	375	0.0927		375	0.1011

## Sheet: Figure 2a-c
		Absorbance change
	Wavenumber, cm-1	2 ps	4 ps	8 ps	100 ps	15 ns	60 ns	7.5 µs	45 µs	100 µs	200 µs	300 µs
	1916.1	-1.1151e-05	-1.0829e-05	-1.0191e-05	-8.1964e-06	-6.3148e-06	-5.569e-06	-4.827e-06	-4.2744e-06	-2.7974e-06	-1.6512e-06	-1.0023e-06
	1918.17	-4.2032e-05	-4.4684e-05	-4.9047e-05	-5.8939e-05	-5.3238e-05	-4.6656e-05	-3.8272e-05	-2.877e-05	-2.1545e-05	-1.2503e-05	-7.5003e-06
	1920.24	-1.868e-05	-2.0718e-05	-2.4163e-05	-3.2433e-05	-3.0208e-05	-2.6445e-05	-2.1476e-05	-1.5602e-05	-1.2023e-05	-6.9532e-06	-4.1614e-06
	1922.32	-8.2011e-05	-8.6654e-05	-9.4232e-05	-0.00011113	-9.9814e-05	-8.7493e-05	-7.1905e-05	-5.4388e-05	-4.0521e-05	-2.3528e-05	-1.4121e-05
	1924.4	-0.000128	-0.00013488	-0.00014608	-0.00017083	-0.00015303	-0.00013416	-0.00011035	-8.3703e-05	-6.2215e-05	-3.6135e-05	-2.1691e-05
	1926.48	-0.0002041	-0.00021364	-0.00022898	-0.00026197	-0.00023309	-0.00020439	-0.0001685	-0.00012877	-9.5118e-05	-5.5287e-05	-3.3205e-05
	1928.57	-0.0002458	-0.00025783	-0.00027723	-0.00031936	-0.00028476	-0.00024968	-0.00020569	-0.00015682	-0.00011607	-6.7448e-05	-4.0502e-05
	1930.66	-0.00032929	-0.00034251	-0.00036346	-0.00040692	-0.00035953	-0.00031534	-0.00026058	-0.00020064	-0.00014729	-8.5674e-05	-5.1482e-05
	1932.76	-0.00038378	-0.00039788	-0.00041997	-0.00046466	-0.00040895	-0.00035874	-0.00029683	-0.00022951	-0.00016789	-9.7703e-05	-5.8728e-05
	1934.87	-0.00055749	-0.00057223	-0.00059429	-0.00063338	-0.0005504	-0.00048305	-0.00040141	-0.00031462	-0.00022757	-0.00013261	-7.9789e-05
	1936.97	-0.00075615	-0.00077371	-0.00079936	-0.00084138	-0.00072795	-0.00063899	-0.00053178	-0.00041875	-0.00030172	-0.00017591	-0.00010587
	1939.09	-0.0011692	-0.0011926	-0.0012256	-0.0012735	-0.0010968	-0.00096292	-0.00080261	-0.00063511	-0.00045577	-0.00026585	-0.00016006
	1941.2	-0.0020044	-0.0020397	-0.002088	-0.0021487	-0.001844	-0.0016191	-0.0013512	-0.0010732	-0.00076777	-0.00044801	-0.00026981
	1943.32	-0.0038214	-0.0038833	-0.003966	-0.0040575	-0.0034746	-0.0030511	-0.0025481	-0.0020284	-0.0014485	-0.0008454	-0.00050921
	1945.45	-0.0070678	-0.0071758	-0.0073171	-0.0074566	-0.0063762	-0.0055995	-0.0046786	-0.00373	-0.0026602	-0.0015529	-0.00093547
	1947.58	-0.0119	-0.0121	-0.0123	-0.0126	-0.0108	-0.0094517	-0.0078967	-0.0062942	-0.0044899	-0.0026209	-0.0015788
	1949.72	-0.0161	-0.0164	-0.0168	-0.0172	-0.0148	-0.013	-0.0108	-0.0086115	-0.0061572	-0.0035931	-0.002164
	1951.86	-0.0145	-0.0148	-0.0152	-0.0159	-0.0137	-0.0121	-0.01	-0.0079319	-0.0057011	-0.0033248	-0.0020015
	1954	-0.0087048	-0.008967	-0.0093676	-0.0101	-0.0088381	-0.0077553	-0.0064342	-0.0050176	-0.0036446	-0.0021227	-0.0012767
	1956.15	-0.0039615	-0.004144	-0.004437	-0.0050652	-0.0045035	-0.0039491	-0.0032565	-0.0024905	-0.0018385	-0.0010687	-0.00064189
	1958.31	-0.0017497	-0.001859	-0.0020385	-0.002445	-0.0022072	-0.0019344	-0.0015871	-0.0011938	-0.00089355	-0.00051855	-0.00031109
	1960.47	-0.00090816	-0.00096786	-0.0010663	-0.0012908	-0.0011685	-0.001024	-0.00083935	-0.00062944	-0.00047233	-0.00027402	-0.00016436
	1962.63	-0.00062856	-0.00066055	-0.00071234	-0.00082568	-0.00073766	-0.00064673	-0.00053245	-0.00040509	-0.00030034	-0.0001745	-0.00010477
	1964.8	-0.00052039	-0.0005391	-0.00056835	-0.00062711	-0.00055143	-0.00048375	-0.00040039	-0.00030988	-0.0002265	-0.00013182	-7.9242e-05
	1966.97	-0.00048105	-0.00049267	-0.00050977	-0.00053853	-0.00046653	-0.0004095	-0.00034064	-0.00026787	-0.00019323	-0.00011264	-6.7786e-05
	1969.15	-0.00043723	-0.00044495	-0.00045552	-0.00046887	-0.0004024	-0.00035333	-0.00029486	-0.00023417	-0.00016754	-9.7764e-05	-5.8876e-05
	1971.33	-0.00036513	-0.0003709	-0.00037853	-0.00038661	-0.00033086	-0.00029055	-0.0002427	-0.00019332	-0.00013798	-8.0537e-05	-4.8512e-05
	1973.52	-0.00026189	-0.00026667	-0.00027327	-0.00028197	-0.00024222	-0.00021267	-0.00017742	-0.00014077	-0.0001008	-5.8811e-05	-3.5415e-05
	1975.71	-0.00019183	-0.00019533	-0.00020015	-0.0002065	-0.00017738	-0.00015574	-0.00012993	-0.00010309	-7.3816e-05	-4.3069e-05	-2.5936e-05
	1977.91	-0.00013354	-0.00013647	-0.0001407	-0.00014735	-0.00012725	-0.00011171	-9.3023e-05	-7.3392e-05	-5.2797e-05	-3.0787e-05	-1.8532e-05
	1980.11	-0.00010265	-0.00010503	-0.0001085	-0.00011417	-9.8771e-05	-8.67e-05	-7.2156e-05	-5.6825e-05	-4.094e-05	-2.3869e-05	-1.4366e-05

## Sheet: Figure 2d-f
		Absorbance change
	Wavenumber, cm-1	2 ps	6 ps	15 ps	100 ps	2 ns	40 ns	150 ns	7.5 µs	30 µs	100 µs	200 µs
	1918.17	4.5513e-05	4.1601e-05	3.7563e-05	3.3792e-05	3.0383e-05	2.551e-05	2.1726e-05	1.8403e-05	1.2621e-05	5.5877e-06	1.995e-06
	1920.24	8.8889e-05	8.0091e-05	7.353e-05	7.0681e-05	6.6977e-05	6.0562e-05	5.1335e-05	4.3159e-05	2.9454e-05	1.2239e-05	3.6882e-06
	1922.32	6.0011e-05	5.215e-05	4.2526e-05	3.2348e-05	2.8424e-05	2.1761e-05	1.8604e-05	1.6956e-05	1.0859e-05	4.7424e-06	1.7149e-06
	1924.4	8.9739e-05	7.149e-05	5.2892e-05	3.8226e-05	3.8973e-05	3.4642e-05	2.9252e-05	2.7822e-05	1.6442e-05	5.5265e-06	7.2e-07
	1926.48	7.7213e-05	5.5228e-05	2.8511e-05	2.2681e-06	3.6256e-06	-1.3767e-06	-1.1607e-06	4.6064e-06	-9.4006e-07	-1.9017e-06	-1.5509e-06
	1928.57	0.00012314	9.1863e-05	5.5292e-05	2.0759e-05	2.2139e-05	1.451e-05	1.2275e-05	1.7633e-05	6.6321e-06	6.5473e-07	-1.1906e-06
	1930.66	0.00011858	8.508e-05	4.4697e-05	5.3931e-06	7.6237e-06	2.0129e-07	1.6234e-07	8.5448e-06	-3.4771e-07	-2.4865e-06	-2.2801e-06
	1932.76	0.00013937	0.0001078	7.1272e-05	3.6943e-05	3.6645e-05	2.7103e-05	2.2994e-05	2.6296e-05	1.2871e-05	3.5092e-06	-1.2162e-07
	1934.87	9.3804e-05	7.1485e-05	4.601e-05	2.2576e-05	2.3296e-05	1.7601e-05	1.4889e-05	1.746e-05	8.2424e-06	1.9514e-06	-3.9708e-07
	1936.97	2.4592e-05	5.0521e-06	-1.5735e-05	-3.1886e-05	-2.224e-05	-1.7168e-05	-1.4949e-05	-7.3617e-06	-9.4709e-06	-6.8455e-06	-4.2963e-06
	1939.09	-0.00018518	-0.00020274	-0.00022292	-0.00023652	-0.00020132	-0.00016756	-0.00014326	-0.00011094	-8.4625e-05	-4.2352e-05	-1.8492e-05
	1941.2	-0.00065599	-0.00067337	-0.00069738	-0.00071008	-0.00061527	-0.0005159	-0.00044046	-0.00034975	-0.00025877	-0.00012496	-5.1705e-05
	1943.32	-0.0019405	-0.0019616	-0.0019995	-0.0020112	-0.0017502	-0.0014691	-0.0012538	-0.0010024	-0.00073568	-0.00035197	-0.00014355
	1945.45	-0.0049301	-0.0049558	-0.0050218	-0.0050272	-0.0043818	-0.0036789	-0.0031396	-0.0025165	-0.0018412	-0.00087786	-0.00035609
	1947.58	-0.0107	-0.0108	-0.0109	-0.0109	-0.0094912	-0.0079629	-0.0067959	-0.0054487	-0.0039859	-0.001901	-0.0007717
	1949.72	-0.0182	-0.0184	-0.0187	-0.0187	-0.0163	-0.0137	-0.0117	-0.0093399	-0.0068481	-0.0032748	-0.001335
	1951.86	-0.0202	-0.0205	-0.0211	-0.0214	-0.0186	-0.0157	-0.0134	-0.0107	-0.0078486	-0.0037607	-0.0015362
	1954	-0.0143	-0.0148	-0.0156	-0.0162	-0.0141	-0.012	-0.0102	-0.0080731	-0.0059887	-0.0028754	-0.001175
	1956.15	-0.0067824	-0.0072843	-0.0080043	-0.0086686	-0.0075851	-0.0065443	-0.0055799	-0.0043533	-0.0032703	-0.0015732	-0.00064139
	1958.31	-0.0026525	-0.0030217	-0.0035396	-0.0040495	-0.0035561	-0.0031249	-0.0026626	-0.0020432	-0.0015595	-0.00075311	-0.00030716
	1960.47	-0.0011592	-0.0013745	-0.0016701	-0.0019616	-0.0017203	-0.0015198	-0.0012949	-0.00098464	-0.00075883	-0.00036871	-0.00015156
	1962.63	-0.00080471	-0.00093087	-0.0010891	-0.0012256	-0.0010546	-0.00090341	-0.00077124	-0.0005883	-0.00045425	-0.00022569	-9.6741e-05
	1964.8	-0.00075968	-0.00085356	-0.0009493	-0.0010007	-0.00083303	-0.00067441	-0.00057794	-0.00044295	-0.00034376	-0.00017809	-8.1996e-05
	1966.97	-0.00084486	-0.00093411	-0.0010029	-0.0010019	-0.00080696	-0.00061545	-0.00052971	-0.00040717	-0.0003186	-0.00017282	-8.5267e-05
	1969.15	-0.00078408	-0.00086284	-0.00091733	-0.00090251	-0.00072004	-0.00053907	-0.00046462	-0.00035757	-0.00028043	-0.00015423	-7.7588e-05
	1971.33	-0.00058193	-0.00063717	-0.00067826	-0.00067333	-0.00054351	-0.00041474	-0.00035689	-0.0002755	-0.0002145	-0.0001158	-5.683e-05
	1973.52	-0.00036899	-0.00040097	-0.0004307	-0.00043986	-0.00036548	-0.00029218	-0.00025052	-0.0001943	-0.00014909	-7.706e-05	-3.5497e-05
	1975.71	-0.00024472	-0.00026378	-0.00028473	-0.0002966	-0.00025171	-0.00020763	-0.00017759	-0.00013828	-0.000105	-5.2625e-05	-2.3084e-05
	1977.91	-0.00017298	-0.00018343	-0.00019733	-0.00020822	-0.00018046	-0.00015298	-0.00013058	-0.00010232	-7.6724e-05	-3.7282e-05	-1.552e-05
	1980.11	-0.00013358	-0.00014026	-0.00015011	-0.00015864	-0.00013862	-0.0001186	-0.00010115	-7.9549e-05	-5.9299e-05	-2.8459e-05	-1.1592e-05

## Sheet: Figure 3a
		Absorbance change
	Wavenumber, cm-1	4 ps	10 ps	20 ps
	2087.84	1e-06	3e-06	-4e-06
	2090.4	2e-06	0	-2e-06
	2092.96	9e-06	5e-06	-1e-06
	2095.53	8e-06	8e-06	6e-06
	2098.11	1.3e-05	5e-06	1.3e-05
	2100.69	1.5e-05	1e-05	8e-06
	2103.28	1.8e-05	1.5e-05	1.1e-05
	2105.88	3.5e-05	2.8e-05	2.4e-05
	2108.48	3.7e-05	3.7e-05	3.2e-05
	2111.09	3.3e-05	3e-05	3.2e-05
	2113.7	3e-05	2.4e-05	2.9e-05
	2116.32	4.1e-05	4e-05	4.2e-05
	2118.95	8.9e-05	8.7e-05	8.8e-05
	2121.58	0.000163	0.000166	0.000177
	2124.22	0.000179	0.000195	0.000217
	2126.87	0.000112	0.000113	0.000134
	2129.53	0.000119	0.000116	0.000121
	2132.19	0.000267	0.00026	0.000259
	2134.85	0.000305	0.000332	0.000354
	2137.53	0.000202	0.00023	0.000267
	2140.21	9.8e-05	0.000117	0.000137
	2142.9	5.3e-05	5.4e-05	7.4e-05
	2145.59	2.7e-05	2.4e-05	3.1e-05
	2148.29	2e-05	-1e-06	1.8e-05
	2151	9e-06	1e-06	-1e-06
	2153.71	2.3e-05	2e-06	6e-06

## Sheet: Figure 3b
		Absorbance change
	Wavenumber, cm-1	3 ps	10 ps	20 ps
	2087.84	-1e-06	-3e-06	5e-06
	2090.4	-5e-06	-1e-06	4e-06
	2092.96	5e-06	2e-06	7e-06
	2095.53	9e-06	1.4e-05	2.2e-05
	2098.11	1.2e-05	2e-06	1.3e-05
	2100.69	5e-06	5e-06	1.7e-05
	2103.28	2.2e-05	1.9e-05	2.9e-05
	2105.88	2.8e-05	2.9e-05	4.2e-05
	2108.48	2.4e-05	1.8e-05	3e-05
	2111.09	1.4e-05	1.1e-05	2.7e-05
	2113.7	2.1e-05	2.1e-05	3e-05
	2116.32	4e-05	3.9e-05	5.7e-05
	2118.95	8.8e-05	8.9e-05	0.000107
	2121.58	0.000149	0.000163	0.000185
	2124.22	0.000149	0.00017	0.000198
	2126.87	0.000117	0.000131	0.000141
	2129.53	0.00022	0.000225	0.000248
	2132.19	0.000354	0.000388	0.000414
	2134.85	0.000225	0.000264	0.000303
	2137.53	8.8e-05	0.00011	0.00014
	2140.21	4.8e-05	5.3e-05	6.3e-05
	2142.9	2.3e-05	3.2e-05	2.8e-05
	2145.59	2.7e-05	2.5e-05	3e-05
	2148.29	2.2e-05	2.1e-05	1.8e-05
	2151	8e-06	5e-06	1.4e-05
	2153.71	-1.4e-05	6e-06	3e-06

## Sheet: Figure 3c
						Fit
	Time (ps)	Normalized Area			Time (ps)	Normalized Area
	3	0.8176			3	0.8212
	4	0.8338			3.0889	0.8219
	5	0.8854			3.1804	0.8226
	6	0.8036			3.2746	0.8232
	8	0.8246			3.3716	0.824
	10	0.8307			3.4714	0.8247
	15	0.9579			3.5743	0.8254
	20	0.9055			3.6802	0.8262
	25	0.9426			3.7892	0.827
	30	0.9457			3.9014	0.8278
	40	0.9588			4.017	0.8286
	50	0.9321			4.136	0.8295
	100	1.0086			4.2585	0.8303
	150	1.0208			4.3846	0.8312
	200	1.0431			4.5145	0.8321
	300	0.9736			4.6482	0.8331
	400	0.936			4.7859	0.834
	500	1.009			4.9277	0.835
	1000	1.0252			5.0737	0.836
					5.224	0.837
					5.3787	0.838
					5.538	0.8391
					5.7021	0.8402
					5.871	0.8413
					6.0449	0.8425
					6.224	0.8436
					6.4083	0.8448
					6.5981	0.8461
					6.7936	0.8473
					6.9948	0.8486
					7.202	0.8499
					7.4154	0.8512
					7.635	0.8525
					7.8612	0.8539
					8.094	0.8553
					8.3338	0.8568
					8.5807	0.8582
					8.8349	0.8597
					9.0966	0.8612
					9.366	0.8628
					9.6435	0.8644
					9.9291	0.866
					10.2232	0.8676
					10.5261	0.8692
					10.8379	0.8709
					11.1589	0.8726
					11.4895	0.8744
					11.8298	0.8761
					12.1802	0.8779
					12.541	0.8798
					12.9125	0.8816
					13.295	0.8835
					13.6888	0.8854
					14.0943	0.8873
					14.5118	0.8892
					14.9417	0.8912
					15.3843	0.8932
					15.84	0.8952
					16.3092	0.8972
					16.7923	0.8992
					17.2897	0.9013
					17.8019	0.9034
					18.3292	0.9055
					18.8722	0.9076
					19.4312	0.9097
					20.0068	0.9118
					20.5994	0.914
					21.2096	0.9161
					21.8379	0.9183
					22.4848	0.9205
					23.1508	0.9226
					23.8366	0.9248
					24.5427	0.927
					25.2697	0.9292
					26.0182	0.9313
					26.7889	0.9335
					27.5824	0.9357
					28.3995	0.9378
					29.2407	0.9399
					30.1069	0.9421
					30.9987	0.9442
					31.917	0.9463
					32.8624	0.9483
					33.8359	0.9504
					34.8381	0.9524
					35.8701	0.9544
					36.9327	0.9564
					38.0267	0.9583
					39.1531	0.9602
					40.3129	0.9621
					41.507	0.9639
					42.7366	0.9657
					44.0025	0.9675
					45.3059	0.9692
					46.648	0.9709
					48.0298	0.9725
					49.4525	0.9741
					50.9174	0.9756
					52.4257	0.9771
					53.9786	0.9785
					55.5776	0.9799
					57.2239	0.9812
					58.919	0.9825
					60.6643	0.9837
					62.4612	0.9849
					64.3115	0.986
					66.2165	0.9871
					68.178	0.9881
					70.1975	0.9891
					72.2769	0.99
					74.4179	0.9908
					76.6223	0.9916
					78.892	0.9924
					81.2289	0.9931
					83.6351	0.9937
					86.1125	0.9944
					88.6633	0.9949
					91.2897	0.9954
					93.9939	0.9959
					96.7782	0.9964
					99.6449	0.9968
					102.597	0.9972
					105.636	0.9975
					108.765	0.9978
					111.987	0.9981
					115.304	0.9983
					118.719	0.9985
					122.236	0.9987
					125.857	0.9989
					129.585	0.9991
					133.424	0.9992
					137.376	0.9993
					141.445	0.9994
					145.635	0.9995
					149.949	0.9996
					154.391	0.9997
					158.964	0.9997
					163.673	0.9998
					168.521	0.9998
					173.513	0.9999
					178.653	0.9999
					183.945	0.9999
					189.394	0.9999
					195.004	0.9999
					200.781	1
					206.728	1
					212.852	1
					219.157	1
					225.649	1
					232.333	1
					239.215	1
					246.301	1
					253.597	1
					261.109	1
					268.844	1
					276.807	1
					285.007	1
					293.449	1
					302.142	1
					311.092	1
					320.307	1
					329.795	1
					339.564	1
					349.623	1
					359.979	1
					370.643	1
					381.622	1
					392.926	1
					404.565	1
					416.549	1
					428.888	1
					441.593	1
					454.674	1
					468.142	1
					482.009	1
					496.287	1
					510.988	1
					526.125	1
					541.71	1
					557.756	1
					574.278	1
					591.289	1
					608.804	1
					626.838	1
					645.406	1
					664.525	1
					684.209	1
					704.477	1
					725.345	1
					746.831	1
					768.953	1
					791.731	1
					815.184	1
					839.331	1
					864.194	1
					889.793	1
					916.15	1
					943.288	1
					971.23	1
					1000	1

## Sheet: Figure 3d
						Fit
	Time (ps)	Normalized Area			Time (ps)	Normalized Area
	3	0.7895			3	0.8157
	4	0.8426			3.0781	0.8167
	5	0.8017			3.1583	0.8177
	6	0.9109			3.2405	0.8187
	8	0.8666			3.3249	0.8197
	10	0.8648			3.4115	0.8208
	15	0.9372			3.5004	0.8219
	20	1.0233			3.5915	0.823
	25	0.8845			3.685	0.8241
	30	0.9137			3.781	0.8253
	40	1.0017			3.8795	0.8264
	50	1.0064			3.9805	0.8276
	150	0.9603			4.0842	0.8288
	300	0.9739			4.1905	0.8301
	400	1.0685			4.2996	0.8313
	500	1.0097			4.4116	0.8326
					4.5265	0.8339
					4.6444	0.8352
					4.7653	0.8366
					4.8894	0.838
					5.0168	0.8394
					5.1474	0.8408
					5.2815	0.8422
					5.419	0.8437
					5.5601	0.8452
					5.7049	0.8467
					5.8535	0.8483
					6.0059	0.8498
					6.1623	0.8514
					6.3228	0.853
					6.4874	0.8547
					6.6564	0.8564
					6.8297	0.858
					7.0076	0.8597
					7.1901	0.8615
					7.3773	0.8632
					7.5694	0.865
					7.7666	0.8668
					7.9688	0.8686
					8.1763	0.8705
					8.3893	0.8723
					8.6077	0.8742
					8.8319	0.8761
					9.0619	0.8781
					9.2979	0.88
					9.54	0.882
					9.7885	0.884
					10.0434	0.886
					10.3049	0.888
					10.5733	0.89
					10.8486	0.892
					11.1311	0.8941
					11.421	0.8962
					11.7184	0.8983
					12.0236	0.9003
					12.3367	0.9024
					12.658	0.9046
					12.9876	0.9067
					13.3259	0.9088
					13.6729	0.9109
					14.029	0.9131
					14.3943	0.9152
					14.7692	0.9173
					15.1538	0.9195
					15.5484	0.9216
					15.9533	0.9238
					16.3688	0.9259
					16.795	0.928
					17.2324	0.9301
					17.6812	0.9322
					18.1416	0.9343
					18.6141	0.9364
					19.0988	0.9385
					19.5962	0.9405
					20.1065	0.9425
					20.6301	0.9446
					21.1674	0.9466
					21.7186	0.9485
					22.2842	0.9505
					22.8645	0.9524
					23.4599	0.9543
					24.0709	0.9561
					24.6977	0.958
					25.3409	0.9598
					26.0008	0.9615
					26.6779	0.9633
					27.3727	0.965
					28.0855	0.9666
					28.8169	0.9683
					29.5674	0.9698
					30.3373	0.9714
					31.1274	0.9729
					31.938	0.9743
					32.7697	0.9758
					33.6231	0.9771
					34.4987	0.9785
					35.3971	0.9797
					36.3189	0.981
					37.2647	0.9821
					38.2352	0.9833
					39.2309	0.9844
					40.2525	0.9854
					41.3008	0.9864
					42.3763	0.9874
					43.4799	0.9883
					44.6122	0.9892
					45.774	0.99
					46.966	0.9908
					48.1891	0.9915
					49.444	0.9922
					50.7316	0.9929
					52.0528	0.9935
					53.4083	0.9941
					54.7992	0.9946
					56.2263	0.9951
					57.6905	0.9956
					59.1929	0.996
					60.7343	0.9964
					62.316	0.9968
					63.9388	0.9971
					65.6039	0.9974
					67.3123	0.9977
					69.0653	0.998
					70.8639	0.9982
					72.7093	0.9984
					74.6028	0.9986
					76.5456	0.9988
					78.5389	0.9989
					80.5842	0.9991
					82.6828	0.9992
					84.836	0.9993
					87.0453	0.9994
					89.3121	0.9995
					91.638	0.9996
					94.0244	0.9996
					96.473	0.9997
					98.9853	0.9997
					101.563	0.9998
					104.208	0.9998
					106.922	0.9998
					109.706	0.9999
					112.563	0.9999
					115.494	0.9999
					118.502	0.9999
					121.588	0.9999
					124.755	1
					128.003	1
					131.337	1
					134.757	1
					138.266	1
					141.867	1
					145.562	1
					149.352	1
					153.242	1
					157.232	1
					161.327	1
					165.528	1
					169.839	1
					174.262	1
					178.8	1
					183.456	1
					188.234	1
					193.136	1
					198.165	1
					203.326	1
					208.621	1
					214.054	1
					219.628	1
					225.348	1
					231.216	1
					237.237	1
					243.415	1
					249.754	1
					256.258	1
					262.932	1
					269.779	1
					276.805	1
					284.013	1
					291.409	1
					298.998	1
					306.785	1
					314.774	1
					322.971	1
					331.382	1
					340.012	1
					348.866	1
					357.951	1
					367.273	1
					376.838	1
					386.651	1
					396.72	1
					407.052	1
					417.652	1
					428.528	1
					439.688	1
					451.138	1
					462.887	1
					474.941	1
					487.31	1
					500	1

## Sheet: Figure 4a
		Absorbance change										The ground-state FTIR absorption spectrum normalized to an arbitrary value
	Wavenumber, cm-1	2 ps	4 ps	6 ps	8 ps	10 ps	15 ps	20 ps	30 ps			Wavenumber, cm-1	Absorbance change
	1893.66	-8.8652e-07	-7.9507e-07	-7.1653e-07	-6.4842e-07	-5.8896e-07	-4.6986e-07	-3.8179e-07	-2.6386e-07			1894.72	3.442e-06
	1895.67	-6.27e-06	-5.4817e-06	-4.8284e-06	-4.2803e-06	-3.8157e-06	-2.9237e-06	-2.2972e-06	-1.504e-06			1895.68	3.6884e-06
	1897.7	2.3142e-06	2.0035e-06	1.7487e-06	1.5371e-06	1.3595e-06	1.0234e-06	7.9159e-07	5.0456e-07			1896.65	3.9952e-06
	1899.72	-1.6706e-06	-1.5355e-06	-1.4132e-06	-1.3023e-06	-1.2019e-06	-9.9046e-07	-8.2547e-07	-5.9247e-07			1897.61	4.3954e-06
	1901.76	5.9809e-07	2.4811e-07	-4.0531e-09	-1.8531e-07	-3.1515e-07	-4.9659e-07	-5.635e-07	-5.5969e-07			1898.58	4.9434e-06
	1903.79	3.647e-06	2.7565e-06	2.078e-06	1.5564e-06	1.1517e-06	4.8143e-07	1.0576e-07	-2.3065e-07			1899.54	5.7296e-06
	1905.83	1.1271e-05	9.3314e-06	7.7959e-06	6.5651e-06	5.5673e-06	3.7806e-06	2.6407e-06	1.366e-06			1900.5	6.8868e-06
	1907.88	1.3817e-05	1.1587e-05	9.806e-06	8.3663e-06	7.1889e-06	5.0502e-06	3.6566e-06	2.0515e-06			1901.47	8.5767e-06
	1909.93	1.982e-05	1.6949e-05	1.4621e-05	1.271e-05	1.1123e-05	8.1704e-06	6.18e-06	3.7826e-06			1902.43	1.0923e-05
	1911.98	7.1872e-06	6.1513e-06	5.3111e-06	4.6207e-06	4.047e-06	2.9782e-06	2.2565e-06	1.3856e-06			1903.4	1.3907e-05
	1914.04	6.316e-06	5.4749e-06	4.7843e-06	4.21e-06	3.7274e-06	2.8124e-06	2.18e-06	1.3947e-06			1904.36	1.7242e-05
	1916.1	-3.2461e-06	-2.8454e-06	-2.5123e-06	-2.232e-06	-1.9938e-06	-1.5346e-06	-1.2104e-06	-7.9766e-07			1905.33	2.0345e-05
	1918.17	1.8603e-05	1.6042e-05	1.3951e-05	1.2221e-05	1.0773e-05	8.0491e-06	6.1844e-06	3.8953e-06			1906.29	2.2487e-05
	1920.24	1.5128e-05	1.3085e-05	1.1411e-05	1.0022e-05	8.8567e-06	6.6549e-06	5.1395e-06	3.2667e-06			1907.25	2.3092e-05
	1922.32	3.2042e-05	2.7608e-05	2.3989e-05	2.0997e-05	1.8497e-05	1.3796e-05	1.0584e-05	6.6479e-06			1908.22	2.2039e-05
	1924.4	4.7129e-05	4.0589e-05	3.5253e-05	3.0844e-05	2.7161e-05	2.0241e-05	1.5515e-05	9.7312e-06			1909.18	1.9714e-05
	1926.48	6.3693e-05	5.4776e-05	4.7512e-05	4.1517e-05	3.6515e-05	2.7135e-05	2.0747e-05	1.2953e-05			1910.15	1.6816e-05
	1928.57	8.0952e-05	6.9653e-05	6.0444e-05	5.284e-05	4.6493e-05	3.4584e-05	2.6465e-05	1.6549e-05			1911.11	1.4036e-05
	1930.66	8.5449e-05	7.3347e-05	6.3507e-05	5.5399e-05	4.8645e-05	3.6013e-05	2.7439e-05	1.7023e-05			1912.08	1.1809e-05
	1932.76	8.9026e-05	7.6317e-05	6.5994e-05	5.7499e-05	5.0431e-05	3.7235e-05	2.8299e-05	1.7476e-05			1913.04	1.0271e-05
	1934.87	8.3587e-05	7.1163e-05	6.1131e-05	5.2924e-05	4.6135e-05	3.3573e-05	2.517e-05	1.515e-05			1914	9.3509e-06
	1936.97	9.3901e-05	7.962e-05	6.8126e-05	5.8755e-05	5.1027e-05	3.6801e-05	2.7353e-05	1.6191e-05			1914.97	8.8983e-06
	1939.09	0.00011501	9.691e-05	8.2415e-05	7.0652e-05	6.0999e-05	4.3362e-05	3.1775e-05	1.8279e-05			1915.93	8.7665e-06
	1941.2	0.0001591	0.0001331	0.00011238	9.5656e-05	8.2001e-05	5.7265e-05	4.121e-05	2.2818e-05			1916.9	8.8496e-06
	1943.32	0.00026045	0.00021654	0.00018169	0.00015368	0.00013091	8.9942e-05	6.3626e-05	3.3907e-05			1917.86	9.0825e-06
	1945.45	0.00042923	0.00035494	0.00029618	0.00024912	0.00021099	0.00014281	9.9386e-05	5.0966e-05			1918.83	9.4294e-06
	1947.58	0.00073732	0.00061028	0.00050973	0.00042915	0.00036383	0.00024689	0.00017232	8.8984e-05			1919.79	9.8714e-06
	1949.72	0.0012227	0.001021	0.00086056	0.00073119	0.00062569	0.00043496	0.00031154	0.00017073			1920.75	1.0402e-05
	1951.86	0.0015704	0.0013269	0.0011315	0.00097265	0.00084197	0.00060245	0.00044433	0.00025898			1921.72	1.102e-05
	1954	0.0015608	0.0013331	0.0011487	0.00099744	0.00087199	0.0006389	0.00048211	0.00029378			1922.68	1.1731e-05
	1956.15	0.0012147	0.0010444	0.00090579	0.00079138	0.00069593	0.000517	0.00039516	0.00024657			1923.65	1.2542e-05
	1958.31	0.000765	0.00065965	0.00057361	0.00050243	0.00044289	0.00033085	0.00025417	0.00016005			1924.61	1.3464e-05
	1960.47	0.00042102	0.00036318	0.00031592	0.00027681	0.00024409	0.00018247	0.00014027	8.8434e-05			1925.57	1.4513e-05
	1962.63	0.00021693	0.00018673	0.0001621	0.00014176	0.00012477	9.2887e-05	7.1134e-05	4.454e-05			1926.54	1.5711e-05
	1964.8	0.00011748	0.00010068	8.7031e-05	7.5804e-05	6.6466e-05	4.9039e-05	3.7246e-05	2.2973e-05			1927.5	1.7079e-05
	1966.97	6.3328e-05	5.3769e-05	4.6067e-05	3.9781e-05	3.4592e-05	2.5023e-05	1.8653e-05	1.1104e-05			1928.47	1.8651e-05
	1969.15	3.4898e-05	2.9201e-05	2.466e-05	2.0995e-05	1.8001e-05	1.2578e-05	9.0563e-06	5.0205e-06			1929.43	2.0467e-05
	1971.33	2.3706e-05	1.9666e-05	1.6464e-05	1.3894e-05	1.1808e-05	8.0644e-06	5.668e-06	2.9756e-06			1930.4	2.2579e-05
	1973.52	2.2147e-05	1.857e-05	1.5715e-05	1.3407e-05	1.152e-05	8.0917e-06	5.858e-06	3.2855e-06			1931.36	2.5052e-05
	1975.71	1.6174e-05	1.356e-05	1.1475e-05	9.7884e-06	8.4095e-06	5.9053e-06	4.274e-06	2.3958e-06			1932.32	2.7973e-05
	1977.91	1.521e-05	1.2869e-05	1.0989e-05	9.4577e-06	8.1973e-06	5.8833e-06	4.3522e-06	2.5521e-06			1933.29	3.1461e-05
	1980.11	1.2693e-05	1.0761e-05	9.2068e-06	7.9396e-06	6.8946e-06	4.9713e-06	3.6942e-06	2.1857e-06			1934.25	3.5673e-05
	1982.32	9.5196e-06	8.055e-06	6.8782e-06	5.9203e-06	5.1316e-06	3.6835e-06	2.7252e-06	1.5984e-06			1935.22	4.0835e-05
	1984.53	6.5901e-06	5.5407e-06	4.7015e-06	4.0217e-06	3.4647e-06	2.4498e-06	1.7855e-06	1.0157e-06			1936.18	4.7255e-05
	1986.75	8.2365e-06	7.0185e-06	6.0344e-06	5.2286e-06	4.5616e-06	3.3259e-06	2.4981e-06	1.509e-06			1937.14	5.5405e-05
	1988.97	2.7619e-06	2.2818e-06	1.9022e-06	1.5984e-06	1.3524e-06	9.1291e-07	6.3346e-07	3.2251e-07			1938.11	6.6013e-05
	1991.2	5.5828e-06	4.7687e-06	4.1096e-06	3.5689e-06	3.1204e-06	2.2869e-06	1.7261e-06	1.0523e-06			1939.07	8.0262e-05
	1993.43	4.0616e-06	3.4655e-06	2.9834e-06	2.5882e-06	2.2607e-06	1.6529e-06	1.2448e-06	7.5575e-07			1940.04	0.00010009
	1995.67	3.7403e-06	3.2119e-06	2.782e-06	2.4277e-06	2.1325e-06	1.58e-06	1.2048e-06	7.4842e-07			1941	0.00012889
	1997.91	2.0817e-06	1.794e-06	1.5591e-06	1.3649e-06	1.2025e-06	8.9728e-07	6.8858e-07	4.3277e-07			1941.97	0.00017238
	2000.16	-4.3398e-07	-3.7619e-07	-3.2874e-07	-2.8928e-07	-2.5612e-07	-1.9326e-07	-1.4981e-07	-9.5841e-08			1942.93	0.00023965
												1943.89	0.00034307
												1944.86	0.00049598
												1945.82	0.00070544
												1946.79	0.00096168
												1947.75	0.00123
												1948.72	0.0014527
												1949.68	0.00157
												1950.64	0.0015463
												1951.61	0.0013887
												1952.57	0.0011441
												1953.54	0.0008744
												1954.5	0.00063091
												1955.47	0.00043972
												1956.43	0.0003043
												1957.39	0.00021426
												1958.36	0.00015603
												1959.32	0.00011812
												1960.29	9.2749e-05
												1961.25	7.5034e-05
												1962.21	6.2145e-05
												1963.18	5.2434e-05
												1964.14	4.4898e-05
												1965.11	3.8925e-05
												1966.07	3.4096e-05
												1967.04	3.013e-05
												1968	2.6826e-05
												1968.96	2.4049e-05
												1969.93	2.1688e-05
												1970.89	1.9662e-05
												1971.86	1.7909e-05
												1972.82	1.6384e-05
												1973.79	1.5048e-05
												1974.75	1.387e-05
												1975.71	1.2827e-05
												1976.68	1.1897e-05
												1977.64	1.1066e-05
												1978.61	1.0319e-05
												1979.57	9.6467e-06
												1980.54	9.0374e-06
												1981.5	8.4849e-06
												1982.46	7.9819e-06
												1983.43	7.5225e-06
												1984.39	7.1014e-06
												1985.36	6.7153e-06
												1986.32	6.3599e-06
												1987.29	6.0322e-06
												1988.25	5.7289e-06
												1989.21	5.4484e-06
												1990.18	5.188e-06
												1991.14	4.9459e-06
												1992.11	4.7204e-06
												1993.07	4.5099e-06
												1994.04	4.3133e-06
												1995	4.1294e-06
												1995.96	3.957e-06
												1996.93	3.7951e-06
												1997.89	3.6431e-06
												1998.86	3.5e-06
												1999.82	3.3651e-06
												2000.79	3.2379e-06

## Sheet: Figure 4b
		Absorbance change										The ground-state FTIR absorption spectrum normalized to an arbitrary value
	Wavenumber, cm-1	2 ps	4 ps	6 ps	10 ps	15 ps	20 ps	30 ps	50 ps			Wavenumber, cm-1	Absorbance change
	1893.66	-2.8618e-06	-2.5836e-06	-2.3314e-06	-1.9015e-06	-1.4844e-06	-1.1708e-06	-7.5261e-07	-3.5009e-07			1894.72	3.0186e-06
	1895.67	-2.1876e-06	-2.3616e-06	-2.4095e-06	-2.3067e-06	-2.0323e-06	-1.7332e-06	-1.2255e-06	-6.2517e-07			1895.68	3.2911e-06
	1897.7	2.1064e-07	-8.1196e-08	-2.6966e-07	-4.6295e-07	-5.2884e-07	-5.1299e-07	-4.1398e-07	-2.3641e-07			1896.65	3.6536e-06
	1899.72	-3.9514e-06	-3.8087e-06	-3.6104e-06	-3.1568e-06	-2.6075e-06	-2.1366e-06	-1.441e-06	-7.031e-07			1897.61	4.1681e-06
	1901.76	1.0802e-06	5.1604e-07	1.402e-07	-2.7291e-07	-4.6165e-07	-4.9431e-07	-4.1698e-07	-2.314e-07			1898.58	4.9448e-06
	1903.79	2.5468e-06	1.428e-06	6.7181e-07	-1.8376e-07	-6.1055e-07	-7.243e-07	-6.4803e-07	-3.6751e-07			1899.54	6.1706e-06
	1905.83	7.622e-06	6.3633e-06	5.384e-06	3.9868e-06	2.879e-06	2.1674e-06	1.3399e-06	6.3091e-07			1900.5	8.1215e-06
	1907.88	1.3951e-05	1.156e-05	9.7032e-06	7.0595e-06	4.9772e-06	3.6568e-06	2.1598e-06	9.4823e-07			1901.47	1.1127e-05
	1909.93	2.4559e-05	2.0584e-05	1.7442e-05	1.2867e-05	9.1569e-06	6.7465e-06	3.9584e-06	1.6822e-06			1902.43	1.5424e-05
	1911.98	1.7654e-05	1.4375e-05	1.185e-05	8.3011e-06	5.5683e-06	3.8883e-06	2.0796e-06	7.7043e-07			1903.4	2.0954e-05
	1914.04	1.1341e-05	9.6151e-06	8.2266e-06	6.1574e-06	4.4314e-06	3.2836e-06	1.9289e-06	8.0652e-07			1904.36	2.7134e-05
	1916.1	1.3532e-05	1.1096e-05	9.2044e-06	6.514e-06	4.4092e-06	3.0962e-06	1.6617e-06	6.0841e-07			1905.33	3.2832e-05
	1918.17	1.2403e-05	1.045e-05	8.8906e-06	6.5867e-06	4.6875e-06	3.4393e-06	1.9868e-06	8.1017e-07			1906.29	3.6671e-05
	1920.24	1.8386e-05	1.4733e-05	1.1949e-05	8.0887e-06	5.1841e-06	3.449e-06	1.6638e-06	4.9453e-07			1907.25	3.7585e-05
	1922.32	2.9692e-05	2.5415e-05	2.1931e-05	1.6657e-05	1.2167e-05	9.1263e-06	5.4624e-06	2.3399e-06			1908.22	3.5347e-05
	1924.4	5.4098e-05	4.5331e-05	3.8379e-05	2.821e-05	1.993e-05	1.4547e-05	8.3515e-06	3.3946e-06			1909.18	3.0672e-05
	1926.48	8.0167e-05	6.8463e-05	5.8966e-05	4.4655e-05	3.2542e-05	2.4373e-05	1.457e-05	6.2458e-06			1910.15	2.4859e-05
	1928.57	0.00010912	9.2843e-05	7.97e-05	6.0016e-05	4.3484e-05	3.2416e-05	1.924e-05	8.1725e-06			1911.11	1.9229e-05
	1930.66	0.00012098	0.00010324	8.8853e-05	6.7207e-05	4.8917e-05	3.6602e-05	2.1849e-05	9.349e-06			1912.08	1.4638e-05
	1932.76	0.00010909	9.2732e-05	7.954e-05	5.9811e-05	4.3271e-05	3.2216e-05	1.9081e-05	8.0817e-06			1913.04	1.1376e-05
	1934.87	7.5738e-05	6.4284e-05	5.5064e-05	4.131e-05	2.9816e-05	2.2157e-05	1.3087e-05	5.5239e-06			1914	9.3123e-06
	1936.97	5.9421e-05	4.9948e-05	4.2415e-05	3.1353e-05	2.2296e-05	1.6374e-05	9.5043e-06	3.9315e-06			1914.97	8.1446e-06
	1939.09	5.3955e-05	4.5485e-05	3.8741e-05	2.882e-05	2.0671e-05	1.5315e-05	9.0459e-06	3.859e-06			1915.93	7.5636e-06
	1941.2	5.6953e-05	4.8491e-05	4.1702e-05	3.1614e-05	2.3197e-05	1.7561e-05	1.0783e-05	4.8854e-06			1916.9	7.3427e-06
	1943.32	7.4299e-05	6.4118e-05	5.587e-05	4.3459e-05	3.2886e-05	2.5618e-05	1.6527e-05	8.0413e-06			1917.86	7.3417e-06
	1945.45	0.00010187	8.963e-05	7.9547e-05	6.4052e-05	5.0399e-05	4.0622e-05	2.7679e-05	1.4445e-05			1918.83	7.4827e-06
	1947.58	0.00019211	0.00016903	0.00015012	0.00012123	9.5886e-05	7.7736e-05	5.355e-05	2.84e-05			1919.79	7.7252e-06
	1949.72	0.00055962	0.00048354	0.00042204	0.00032973	0.0002512	0.00019709	0.0001289	6.4049e-05			1920.75	8.0499e-06
	1951.86	0.0012827	0.0011046	0.00095977	0.00074105	0.00055441	0.00042661	0.00026872	0.00012577			1921.72	8.4487e-06
	1954	0.0019912	0.0017155	0.00149	0.001147	0.0008525	0.00065053	0.0004023	0.00018205			1922.68	8.9201e-06
	1956.15	0.0020294	0.0017504	0.0015213	0.001171	0.00086878	0.00066104	0.00040584	0.00018093			1923.65	9.4655e-06
	1958.31	0.0015053	0.0012981	0.0011279	0.00086744	0.00064255	0.00048801	0.00029844	0.00013208			1924.61	1.0091e-05
	1960.47	0.00086374	0.00074385	0.00064551	0.00049538	0.00036612	0.00027753	0.0001692	7.4561e-05			1925.57	1.0805e-05
	1962.63	0.00044859	0.00038282	0.00032959	0.00024964	0.00018219	0.00013677	8.2251e-05	3.5712e-05			1926.54	1.162e-05
	1964.8	0.00024965	0.00020726	0.00017406	0.00012628	8.8199e-05	6.3902e-05	3.6445e-05	1.4871e-05			1927.5	1.2548e-05
	1966.97	0.00015324	0.00011946	9.4293e-05	6.0561e-05	3.6447e-05	2.2835e-05	9.8397e-06	2.395e-06			1928.47	1.3611e-05
	1969.15	0.00011175	8.3769e-05	6.3344e-05	3.6843e-05	1.894e-05	9.5753e-06	1.7661e-06	-1.1587e-06			1929.43	1.4831e-05
	1971.33	8.8073e-05	6.7713e-05	5.2666e-05	3.2753e-05	1.8818e-05	1.1163e-05	4.1732e-06	5.9559e-07			1930.4	1.6241e-05
	1973.52	7.1884e-05	5.8502e-05	4.8223e-05	3.3819e-05	2.2768e-05	1.5988e-05	8.6824e-06	3.3371e-06			1931.36	1.7877e-05
	1975.71	5.4063e-05	4.5233e-05	3.8267e-05	2.8143e-05	1.9957e-05	1.4656e-05	8.5516e-06	3.6045e-06			1932.32	1.979e-05
	1977.91	3.7536e-05	3.2102e-05	2.7699e-05	2.1074e-05	1.5467e-05	1.1678e-05	7.0986e-06	3.1379e-06			1933.29	2.205e-05
	1980.11	2.6929e-05	2.3238e-05	2.0208e-05	1.5577e-05	1.1581e-05	8.831e-06	5.446e-06	2.447e-06			1934.25	2.4742e-05
	1982.32	2.1578e-05	1.8688e-05	1.6303e-05	1.2632e-05	9.4369e-06	7.2232e-06	4.4777e-06	2.0233e-06			1935.22	2.7993e-05
	1984.53	1.4523e-05	1.304e-05	1.1723e-05	9.5239e-06	7.4294e-06	5.8703e-06	3.7992e-06	1.7965e-06			1936.18	3.1966e-05
	1986.75	1.0052e-05	9.3023e-06	8.5631e-06	7.2046e-06	5.7893e-06	4.6695e-06	3.103e-06	1.5065e-06			1937.14	3.6909e-05
	1988.97	8.2297e-06	7.7119e-06	7.1668e-06	6.1109e-06	4.9635e-06	4.032e-06	2.7028e-06	1.3228e-06			1938.11	4.3195e-05
	1991.2	8.7999e-06	8.3211e-06	7.7835e-06	6.6935e-06	5.4695e-06	4.4579e-06	2.997e-06	1.4674e-06			1939.07	5.1421e-05
	1993.43	3.8698e-06	3.9716e-06	3.931e-06	3.6387e-06	3.1422e-06	2.6534e-06	1.8623e-06	9.5058e-07			1940.04	6.2569e-05
	1995.67	3.8455e-06	3.8915e-06	3.8162e-06	3.4915e-06	2.9891e-06	2.51e-06	1.7492e-06	8.8613e-07			1941	7.8425e-05
	1997.91	-1.0219e-06	-1.759e-07	3.8018e-07	9.7357e-07	1.2132e-06	1.2137e-06	1.0025e-06	5.7899e-07			1941.97	0.00010228
	2000.16	-5.0836e-06	-4.2072e-06	-3.5197e-06	-2.5283e-06	-1.7377e-06	-1.2355e-06	-6.7535e-07	-2.5227e-07			1942.93	0.0001402
												1943.89	0.00020236
												1944.86	0.00030436
												1945.82	0.00046542
												1946.79	0.0007015
												1947.75	0.0010132
												1948.72	0.0013706
												1949.68	0.0017113
												1950.64	0.0019536
												1951.61	0.0020293
												1952.57	0.0019154
												1953.54	0.0016462
												1954.5	0.0012961
												1955.47	0.00094461
												1956.43	0.00064895
												1957.39	0.0004311
												1958.36	0.00028649
												1959.32	0.00019765
												1960.29	0.00014605
												1961.25	0.00011711
												1962.21	0.0001015
												1963.18	9.3639e-05
												1964.14	9.0253e-05
												1965.11	8.9279e-05
												1966.07	8.9263e-05
												1967.04	8.9123e-05
												1968	8.8064e-05
												1968.96	8.5576e-05
												1969.93	8.1433e-05
												1970.89	7.5681e-05
												1971.86	6.8593e-05
												1972.82	6.0621e-05
												1973.79	5.2275e-05
												1974.75	4.4059e-05
												1975.71	3.64e-05
												1976.68	2.9594e-05
												1977.64	2.3823e-05
												1978.61	1.9118e-05
												1979.57	1.5416e-05
												1980.54	1.2591e-05
												1981.5	1.0491e-05
												1982.46	8.952e-06
												1983.43	7.8302e-06
												1984.39	7.0049e-06
												1985.36	6.3855e-06
												1986.32	5.9043e-06
												1987.29	5.5153e-06
												1988.25	5.1877e-06
												1989.21	4.9032e-06
												1990.18	4.6494e-06
												1991.14	4.4191e-06
												1992.11	4.2075e-06
												1993.07	4.0117e-06
												1994.04	3.8299e-06
												1995	3.6604e-06
												1995.96	3.5021e-06
												1996.93	3.3537e-06
												1997.89	3.2148e-06
												1998.86	3.0844e-06
												1999.82	2.9617e-06
												2000.79	2.8462e-06

## Sheet: Figure 4c
		Absorbance change
	Wavenumber, cm-1	2 ps	15 ns	60 ns	7.5 µs	45 µs	100 µs	200 µs	300 µs
	1893.66	-9.3706e-06	-7.8127e-06	-6.87e-06	-5.8071e-06	-4.7936e-06	-3.3222e-06	-1.9464e-06	-1.1754e-06
	1895.67	-9.5184e-06	-7.3438e-06	-6.4924e-06	-5.745e-06	-5.3653e-06	-3.364e-06	-1.9973e-06	-1.2172e-06
	1897.7	-4.4104e-06	-3.9783e-06	-3.4806e-06	-2.8113e-06	-2.0038e-06	-1.5691e-06	-9.0579e-07	-5.4139e-07
	1899.72	-3.2582e-05	-2.732e-05	-2.4015e-05	-2.0232e-05	-1.6537e-05	-1.1554e-05	-6.7622e-06	-4.0808e-06
	1901.76	-0.00010929	-9.2324e-05	-8.1113e-05	-6.804e-05	-5.4897e-05	-3.8768e-05	-2.2659e-05	-1.3661e-05
	1903.79	-0.00016771	-0.00014198	-0.00012472	-0.00010449	-8.3991e-05	-5.9498e-05	-3.4761e-05	-2.0952e-05
	1905.83	-0.00019252	-0.00016376	-0.00014381	-0.00012015	-9.5762e-05	-6.8314e-05	-3.9877e-05	-2.4021e-05
	1907.88	-0.00017695	-0.0001509	-0.0001325	-0.00011053	-8.7698e-05	-6.2796e-05	-3.6639e-05	-2.2064e-05
	1909.93	-0.00012222	-0.00010536	-9.2445e-05	-7.6639e-05	-5.9623e-05	-4.3393e-05	-2.5268e-05	-1.5195e-05
	1911.98	-4.2127e-05	-3.6355e-05	-3.1896e-05	-2.6426e-05	-2.0518e-05	-1.4958e-05	-8.708e-06	-5.2358e-06
	1914.04	-9.2814e-06	-8.5316e-06	-7.4556e-06	-5.9576e-06	-4.0833e-06	-3.3048e-06	-1.9007e-06	-1.133e-06
	1916.1	-7.9044e-06	-6.3148e-06	-5.569e-06	-4.8269e-06	-4.2744e-06	-2.7974e-06	-1.6512e-06	-1.0023e-06
	1918.17	-6.0635e-05	-5.3238e-05	-4.6656e-05	-3.8272e-05	-2.877e-05	-2.1545e-05	-1.2503e-05	-7.5003e-06
	1920.24	-3.3808e-05	-3.0208e-05	-2.6445e-05	-2.1476e-05	-1.5602e-05	-1.2023e-05	-6.9532e-06	-4.1614e-06
	1922.32	-0.00011405	-9.9814e-05	-8.7493e-05	-7.1905e-05	-5.4388e-05	-4.0521e-05	-2.3528e-05	-1.4121e-05
	1924.4	-0.00017513	-0.00015303	-0.00013416	-0.00011035	-8.3703e-05	-6.2215e-05	-3.6135e-05	-2.1691e-05
	1926.48	-0.00026779	-0.00023309	-0.00020438	-0.0001685	-0.00012877	-9.5117e-05	-5.5287e-05	-3.3205e-05
	1928.57	-0.00032675	-0.00028476	-0.00024968	-0.00020569	-0.00015682	-0.00011607	-6.7448e-05	-4.0502e-05
	1930.66	-0.00041473	-0.00035953	-0.00031534	-0.00026058	-0.00020064	-0.00014728	-8.5674e-05	-5.1482e-05
	1932.76	-0.00047281	-0.00040895	-0.00035874	-0.00029683	-0.00022951	-0.00016789	-9.7702e-05	-5.8728e-05
	1934.87	-0.00064107	-0.0005504	-0.00048305	-0.00040141	-0.00031462	-0.00022757	-0.00013261	-7.9788e-05
	1936.97	-0.00085005	-0.00072795	-0.00063899	-0.00053177	-0.00041875	-0.00030172	-0.00017591	-0.00010587
	1939.09	-0.0012842	-0.0010968	-0.00096292	-0.00080261	-0.00063511	-0.00045577	-0.00026585	-0.00016006
	1941.2	-0.0021635	-0.001844	-0.0016191	-0.0013512	-0.0010732	-0.00076777	-0.00044801	-0.00026981
	1943.32	-0.0040819	-0.0034745	-0.0030511	-0.0025481	-0.0020284	-0.0014485	-0.0008454	-0.00050921
	1945.45	-0.0074971	-0.0063762	-0.0055994	-0.0046786	-0.00373	-0.0026602	-0.0015529	-0.00093546
	1947.58	-0.0127	-0.0108	-0.0094517	-0.0078967	-0.0062942	-0.0044898	-0.0026209	-0.0015788
	1949.72	-0.0174	-0.0148	-0.013	-0.0108	-0.0086114	-0.0061572	-0.0035931	-0.002164
	1951.86	-0.0161	-0.0137	-0.0121	-0.01	-0.0079319	-0.0057011	-0.0033248	-0.0020015
	1954	-0.0103	-0.0088381	-0.0077553	-0.0064342	-0.0050176	-0.0036445	-0.0021227	-0.0012767
	1956.15	-0.0051762	-0.0045035	-0.0039491	-0.0032565	-0.0024905	-0.0018385	-0.0010687	-0.00064189
	1958.31	-0.0025147	-0.0022072	-0.0019344	-0.0015871	-0.0011938	-0.00089355	-0.00051855	-0.00031109
	1960.47	-0.0013292	-0.0011685	-0.001024	-0.00083935	-0.00062944	-0.00047233	-0.00027402	-0.00016436
	1962.63	-0.00084548	-0.00073766	-0.00064673	-0.00053245	-0.00040508	-0.00030034	-0.0001745	-0.00010477
	1964.8	-0.00063788	-0.00055143	-0.00048375	-0.00040039	-0.00030988	-0.0002265	-0.00013182	-7.9242e-05
	1966.97	-0.00054437	-0.00046653	-0.0004095	-0.00034064	-0.00026787	-0.00019323	-0.00011264	-6.7786e-05
	1969.15	-0.00047212	-0.0004024	-0.00035333	-0.00029486	-0.00023417	-0.00016754	-9.7764e-05	-5.8876e-05
	1971.33	-0.00038884	-0.00033086	-0.00029055	-0.0002427	-0.00019332	-0.00013798	-8.0536e-05	-4.8512e-05
	1973.52	-0.00028403	-0.00024222	-0.00021267	-0.00017742	-0.00014077	-0.0001008	-5.8811e-05	-3.5415e-05
	1975.71	-0.000208	-0.00017738	-0.00015574	-0.00012993	-0.00010309	-7.3816e-05	-4.3069e-05	-2.5936e-05
	1977.91	-0.00014875	-0.00012725	-0.00011171	-9.3022e-05	-7.3392e-05	-5.2797e-05	-3.0787e-05	-1.8532e-05
	1980.11	-0.00011534	-9.8771e-05	-8.67e-05	-7.2155e-05	-5.6825e-05	-4.094e-05	-2.3869e-05	-1.4366e-05
	1982.32	-9.2914e-05	-7.9486e-05	-6.9776e-05	-5.8104e-05	-4.584e-05	-3.2978e-05	-1.923e-05	-1.1575e-05
	1984.53	-7.8557e-05	-6.7043e-05	-5.8862e-05	-4.9084e-05	-3.8891e-05	-2.7879e-05	-1.6264e-05	-9.7931e-06
	1986.75	-6.0645e-05	-5.2103e-05	-4.5726e-05	-3.7982e-05	-2.9733e-05	-2.1529e-05	-1.2544e-05	-7.5465e-06
	1988.97	-4.9091e-05	-4.1746e-05	-3.6661e-05	-3.0634e-05	-2.4429e-05	-1.7419e-05	-1.0169e-05	-6.1257e-06
	1991.2	-3.6481e-05	-3.1412e-05	-2.7564e-05	-2.2866e-05	-1.7828e-05	-1.2952e-05	-7.5435e-06	-4.5369e-06
	1993.43	-2.8082e-05	-2.4154e-05	-2.1196e-05	-1.7595e-05	-1.3745e-05	-9.9695e-06	-5.8076e-06	-3.4934e-06
	1995.67	-1.7641e-05	-1.5304e-05	-1.3423e-05	-1.1087e-05	-8.5245e-06	-6.265e-06	-3.6437e-06	-2.1893e-06
	1997.91	-7.2757e-06	-6.3716e-06	-5.5848e-06	-4.5881e-06	-3.4661e-06	-2.585e-06	-1.5008e-06	-9.0064e-07
	2000.16	6.3574e-07	5.8453e-07	5.108e-07	4.0811e-07	2.7957e-07	2.2637e-07	1.3019e-07	7.7603e-08

[truncated: 22 more sheets: Figure 4d, Figure 5a, Figure 5b, Figure 6a, Figure 6b, Figure 6c, Figure 7, Suppl Fig 1a, Suppl Fig 1b, Suppl Fig 1c, Suppl Fig 1d, Suppl Fig 1e, Suppl Fig1f, Suppl Fig2a-b, Suppl Fig2d-e, Suppl Fig2g, Suppl Fig2h, Suppl Fig3a-c, Suppl Fig3d-f, Suppl Fig3g …]
